# Supplementary material for: Body Mass Index (BMI) Is the Strongest Predictor of Systemic Hypertension and Cardiac Mass in a Cohort of Children
Source: Nutrients. 2023 Dec 12;15(24):5079. doi: 10.3390/nu15245079 (PMC10745364; doi:10.3390/nu15245079)
Supplement: Supplementary file 1 [file nutrients-15-05079-s001.zip]

Archive with 1 entries (1 files):
- nutrients-2695592-supplementary.pdf
